# Supplementary material for: The tea plant reference genome and improved gene annotation using long-read and paired-end sequencing data
Source: Sci Data. 2019 Jul 15;6:122. doi: 10.1038/s41597-019-0127-1 (PMC6629666; doi:10.1038/s41597-019-0127-1)
Supplement: Supplementary file 1 — Download metadata file [file 41597_2019_127_MOESM1_ESM.zip]

Archive with 5 entries (5 files):
- s_Wan328c_study.txt
- a_Wan328c_dna.txt
- a_Wan328c_bac.txt
- a_Wan328c_rna.txt
- i_Investigation.txt
