# Supplementary material for: The tea plant reference genome and improved gene annotation using long-read and paired-end sequencing data
Source: Sci Data. 2019 Jul 15;6:122. doi: 10.1038/s41597-019-0127-1 (PMC6629666; doi:10.1038/s41597-019-0127-1)
Supplement: Supplementary file 1 — Download metadata file [file 41597_2019_127_MOESM1_ESM.zip › s_Wan328c_study.txt]

Source Name	Characteristics[organism]	Term Source REF	Term Accession Number	Characteristics[organism part]	Term Source REF	Term Accession Number	Protocol REF	Sample Name	Factor Value[developmental stage]
The 916 tea plantation of Shucheng Anhui province China	Camellia sinensis var. sinensis	NCBITaxon	NCBITaxon:542762	leaf	BTO	BTO:0000713	sample collection	pb_dna_20k
The 916 tea plantation of Shucheng Anhui province China	Camellia sinensis var. sinensis	NCBITaxon	NCBITaxon:542762	leaf	BTO	BTO:0000713	sample collection	pb_dna_10k
The 916 tea plantation of Shucheng Anhui province China	Camellia sinensis var. sinensis	NCBITaxon	NCBITaxon:542762	leaf	BTO	BTO:0000713	sample collection	wgs_dna
The 916 tea plantation of Shucheng Anhui province China	Camellia sinensis var. sinensis	NCBITaxon	NCBITaxon:542762	leaf	BTO	BTO:0000713	sample collection	bac_dna
The 916 tea plantation of Shucheng Anhui province China	Camellia sinensis var. sinensis	NCBITaxon	NCBITaxon:542762	apical bud	BTO	BTO:0000274	sample collection	pb_rna_anno_apical bud	bud
The 916 tea plantation of Shucheng Anhui province China	Camellia sinensis var. sinensis	NCBITaxon	NCBITaxon:542762	leaf	BTO	BTO:0000713	sample collection	pb_rna_anno_leaf_young	young
The 916 tea plantation of Shucheng Anhui province China	Camellia sinensis var. sinensis	NCBITaxon	NCBITaxon:542762	leaf	BTO	BTO:0000713	sample collection	pb_rna_anno_leaf_mature	mature
The 916 tea plantation of Shucheng Anhui province China	Camellia sinensis var. sinensis	NCBITaxon	NCBITaxon:542762	leaf	BTO	BTO:0000713	sample collection	pb_rna_anno_leaf_old	old
The 916 tea plantation of Shucheng Anhui province China	Camellia sinensis var. sinensis	NCBITaxon	NCBITaxon:542762	stem	BTO	BTO:0001300	sample collection	pb_rna_anno_stem_immature	immature
The 916 tea plantation of Shucheng Anhui province China	Camellia sinensis var. sinensis	NCBITaxon	NCBITaxon:542762	flower	BTO	BTO:0000469	sample collection	pb_rna_anno_flower	flowering
The 916 tea plantation of Shucheng Anhui province China	Camellia sinensis var. sinensis	NCBITaxon	NCBITaxon:542762	fruit	BTO	BTO:0000486	sample collection	pb_rna_anno_fruit_young	young
The 916 tea plantation of Shucheng Anhui province China	Camellia sinensis var. sinensis	NCBITaxon	NCBITaxon:542762	root	BTO	BTO:0001188	sample collection	pb_rna_anno_root_tender	tender
