# Supplementary material for: The tea plant reference genome and improved gene annotation using long-read and paired-end sequencing data
Source: Sci Data. 2019 Jul 15;6:122. doi: 10.1038/s41597-019-0127-1 (PMC6629666; doi:10.1038/s41597-019-0127-1)
Supplement: Supplementary file 1 — Download metadata file [file 41597_2019_127_MOESM1_ESM.zip › a_Wan328c_dna.txt]

Sample Name	Protocol REF	Parameter Value[instrument]	Parameter Value[manufacturer]	Assay Name	Raw Data File	Comment[Data Repository]	Comment[Data Record Accession]	Comment[Data Record URI]	Protocol REF	Derived Data File	Comment[Data Repository]	Comment[Data Record Accession]	Comment[Data Record URI]	Protocol REF	Derived Data File	Comment[Data Repository]	Comment[Data Record Accession]	Comment[Data Record URI]
pb_dna_20k	sequencing	PacBio RS II	PACBIO_SMRT	SRR8334869	SRX5146284	NCBI Sequence Read Archive	SRP173745	http://identifiers.org/ncbi/insdc.sra:SRP173745	Genome assembly using Illumina and PacBio sequencing data	SDRB00000000	GenBank	SDRB00000000	http://identifiers.org/ncbi/insdc:SDRB00000000	Genome annotation	Teaplant_CSS_GeneAnnotation_Version2.zip	figshare	doi:10.6084/m9.figshare.7963820.v1	https://doi.org/10.6084/m9.figshare.7963820.v1
pb_dna_10k	sequencing	PacBio RS II	PACBIO_SMRT	SRR8334870	SRX5146283	NCBI Sequence Read Archive	SRP173745	http://identifiers.org/ncbi/insdc.sra:SRP173745	Genome assembly using Illumina and PacBio sequencing data	SDRB00000000	GenBank	SDRB00000000	http://identifiers.org/ncbi/insdc:SDRB00000000	Genome annotation	Teaplant_CSS_GeneAnnotation_Version2.zip	figshare	doi:10.6084/m9.figshare.7963820.v1	https://doi.org/10.6084/m9.figshare.7963820.v1
wgs_dna	sequencing	HiSeq 2500	Illumina	SRR5252464	SRX2558175	NCBI Sequence Read Archive	SRP099527	http://identifiers.org/ncbi/insdc.sra:SRP099527	Genome assembly using Illumina and PacBio sequencing data	SDRB00000000	GenBank	SDRB00000000	http://identifiers.org/ncbi/insdc:SDRB00000000	Genome annotation	Teaplant_CSS_GeneAnnotation_Version2.zip	figshare	doi:10.6084/m9.figshare.7963820.v1	https://doi.org/10.6084/m9.figshare.7963820.v1
wgs_dna	sequencing	HiSeq 2500	Illumina	SRR5252465	SRX2558175	NCBI Sequence Read Archive	SRP099527	http://identifiers.org/ncbi/insdc.sra:SRP099527	Genome assembly using Illumina and PacBio sequencing data	SDRB00000000	GenBank	SDRB00000000	http://identifiers.org/ncbi/insdc:SDRB00000000	Genome annotation	Teaplant_CSS_GeneAnnotation_Version2.zip	figshare	doi:10.6084/m9.figshare.7963820.v1	https://doi.org/10.6084/m9.figshare.7963820.v1
wgs_dna	sequencing	HiSeq 2500	Illumina	SRR5252466	SRX2558176	NCBI Sequence Read Archive	SRP099527	http://identifiers.org/ncbi/insdc.sra:SRP099527	Genome assembly using Illumina and PacBio sequencing data	SDRB00000000	GenBank	SDRB00000000	http://identifiers.org/ncbi/insdc:SDRB00000000	Genome annotation	Teaplant_CSS_GeneAnnotation_Version2.zip	figshare	doi:10.6084/m9.figshare.7963820.v1	https://doi.org/10.6084/m9.figshare.7963820.v1
wgs_dna	sequencing	HiSeq 2500	Illumina	SRR5252467	SRX2558177	NCBI Sequence Read Archive	SRP099527	http://identifiers.org/ncbi/insdc.sra:SRP099527	Genome assembly using Illumina and PacBio sequencing data	SDRB00000000	GenBank	SDRB00000000	http://identifiers.org/ncbi/insdc:SDRB00000000	Genome annotation	Teaplant_CSS_GeneAnnotation_Version2.zip	figshare	doi:10.6084/m9.figshare.7963820.v1	https://doi.org/10.6084/m9.figshare.7963820.v1
wgs_dna	sequencing	HiSeq 2500	Illumina	SRR5252468	SRX2558177	NCBI Sequence Read Archive	SRP099527	http://identifiers.org/ncbi/insdc.sra:SRP099527	Genome assembly using Illumina and PacBio sequencing data	SDRB00000000	GenBank	SDRB00000000	http://identifiers.org/ncbi/insdc:SDRB00000000	Genome annotation	Teaplant_CSS_GeneAnnotation_Version2.zip	figshare	doi:10.6084/m9.figshare.7963820.v1	https://doi.org/10.6084/m9.figshare.7963820.v1
wgs_dna	sequencing	HiSeq 2500	Illumina	SRR5252469	SRX2558178	NCBI Sequence Read Archive	SRP099527	http://identifiers.org/ncbi/insdc.sra:SRP099527	Genome assembly using Illumina and PacBio sequencing data	SDRB00000000	GenBank	SDRB00000000	http://identifiers.org/ncbi/insdc:SDRB00000000	Genome annotation	Teaplant_CSS_GeneAnnotation_Version2.zip	figshare	doi:10.6084/m9.figshare.7963820.v1	https://doi.org/10.6084/m9.figshare.7963820.v1
wgs_dna	sequencing	HiSeq 2500	Illumina	SRR5252470	SRX2558179	NCBI Sequence Read Archive	SRP099527	http://identifiers.org/ncbi/insdc.sra:SRP099527	Genome assembly using Illumina and PacBio sequencing data	SDRB00000000	GenBank	SDRB00000000	http://identifiers.org/ncbi/insdc:SDRB00000000	Genome annotation	Teaplant_CSS_GeneAnnotation_Version2.zip	figshare	doi:10.6084/m9.figshare.7963820.v1	https://doi.org/10.6084/m9.figshare.7963820.v1
wgs_dna	sequencing	HiSeq 2500	Illumina	SRR5252471	SRX2558179	NCBI Sequence Read Archive	SRP099527	http://identifiers.org/ncbi/insdc.sra:SRP099527	Genome assembly using Illumina and PacBio sequencing data	SDRB00000000	GenBank	SDRB00000000	http://identifiers.org/ncbi/insdc:SDRB00000000	Genome annotation	Teaplant_CSS_GeneAnnotation_Version2.zip	figshare	doi:10.6084/m9.figshare.7963820.v1	https://doi.org/10.6084/m9.figshare.7963820.v1
wgs_dna	sequencing	HiSeq 2500	Illumina	SRR5252472	SRX2558180	NCBI Sequence Read Archive	SRP099527	http://identifiers.org/ncbi/insdc.sra:SRP099527	Genome assembly using Illumina and PacBio sequencing data	SDRB00000000	GenBank	SDRB00000000	http://identifiers.org/ncbi/insdc:SDRB00000000	Genome annotation	Teaplant_CSS_GeneAnnotation_Version2.zip	figshare	doi:10.6084/m9.figshare.7963820.v1	https://doi.org/10.6084/m9.figshare.7963820.v1
wgs_dna	sequencing	HiSeq 2500	Illumina	SRR5252473	SRX2558180	NCBI Sequence Read Archive	SRP099527	http://identifiers.org/ncbi/insdc.sra:SRP099527	Genome assembly using Illumina and PacBio sequencing data	SDRB00000000	GenBank	SDRB00000000	http://identifiers.org/ncbi/insdc:SDRB00000000	Genome annotation	Teaplant_CSS_GeneAnnotation_Version2.zip	figshare	doi:10.6084/m9.figshare.7963820.v1	https://doi.org/10.6084/m9.figshare.7963820.v1
wgs_dna	sequencing	HiSeq 2500	Illumina	SRR5252474	SRX2558180	NCBI Sequence Read Archive	SRP099527	http://identifiers.org/ncbi/insdc.sra:SRP099527	Genome assembly using Illumina and PacBio sequencing data	SDRB00000000	GenBank	SDRB00000000	http://identifiers.org/ncbi/insdc:SDRB00000000	Genome annotation	Teaplant_CSS_GeneAnnotation_Version2.zip	figshare	doi:10.6084/m9.figshare.7963820.v1	https://doi.org/10.6084/m9.figshare.7963820.v1
wgs_dna	sequencing	HiSeq 2500	Illumina	SRR5252475	SRX2558181	NCBI Sequence Read Archive	SRP099527	http://identifiers.org/ncbi/insdc.sra:SRP099527	Genome assembly using Illumina and PacBio sequencing data	SDRB00000000	GenBank	SDRB00000000	http://identifiers.org/ncbi/insdc:SDRB00000000	Genome annotation	Teaplant_CSS_GeneAnnotation_Version2.zip	figshare	doi:10.6084/m9.figshare.7963820.v1	https://doi.org/10.6084/m9.figshare.7963820.v1
wgs_dna	sequencing	HiSeq 2500	Illumina	SRR5252476	SRX2558182	NCBI Sequence Read Archive	SRP099527	http://identifiers.org/ncbi/insdc.sra:SRP099527	Genome assembly using Illumina and PacBio sequencing data	SDRB00000000	GenBank	SDRB00000000	http://identifiers.org/ncbi/insdc:SDRB00000000	Genome annotation	Teaplant_CSS_GeneAnnotation_Version2.zip	figshare	doi:10.6084/m9.figshare.7963820.v1	https://doi.org/10.6084/m9.figshare.7963820.v1
wgs_dna	sequencing	HiSeq 2500	Illumina	SRR5252477	SRX2558182	NCBI Sequence Read Archive	SRP099527	http://identifiers.org/ncbi/insdc.sra:SRP099527	Genome assembly using Illumina and PacBio sequencing data	SDRB00000000	GenBank	SDRB00000000	http://identifiers.org/ncbi/insdc:SDRB00000000	Genome annotation	Teaplant_CSS_GeneAnnotation_Version2.zip	figshare	doi:10.6084/m9.figshare.7963820.v1	https://doi.org/10.6084/m9.figshare.7963820.v1
wgs_dna	sequencing	HiSeq 2500	Illumina	SRR5252478	SRX2558183	NCBI Sequence Read Archive	SRP099527	http://identifiers.org/ncbi/insdc.sra:SRP099527	Genome assembly using Illumina and PacBio sequencing data	SDRB00000000	GenBank	SDRB00000000	http://identifiers.org/ncbi/insdc:SDRB00000000	Genome annotation	Teaplant_CSS_GeneAnnotation_Version2.zip	figshare	doi:10.6084/m9.figshare.7963820.v1	https://doi.org/10.6084/m9.figshare.7963820.v1
wgs_dna	sequencing	HiSeq 2500	Illumina	SRR5252479	SRX2558184	NCBI Sequence Read Archive	SRP099527	http://identifiers.org/ncbi/insdc.sra:SRP099527	Genome assembly using Illumina and PacBio sequencing data	SDRB00000000	GenBank	SDRB00000000	http://identifiers.org/ncbi/insdc:SDRB00000000	Genome annotation	Teaplant_CSS_GeneAnnotation_Version2.zip	figshare	doi:10.6084/m9.figshare.7963820.v1	https://doi.org/10.6084/m9.figshare.7963820.v1
wgs_dna	sequencing	HiSeq 2500	Illumina	SRR5252480	SRX2558184	NCBI Sequence Read Archive	SRP099527	http://identifiers.org/ncbi/insdc.sra:SRP099527	Genome assembly using Illumina and PacBio sequencing data	SDRB00000000	GenBank	SDRB00000000	http://identifiers.org/ncbi/insdc:SDRB00000000	Genome annotation	Teaplant_CSS_GeneAnnotation_Version2.zip	figshare	doi:10.6084/m9.figshare.7963820.v1	https://doi.org/10.6084/m9.figshare.7963820.v1
wgs_dna	sequencing	HiSeq 2500	Illumina	SRR5252481	SRX2558185	NCBI Sequence Read Archive	SRP099527	http://identifiers.org/ncbi/insdc.sra:SRP099527	Genome assembly using Illumina and PacBio sequencing data	SDRB00000000	GenBank	SDRB00000000	http://identifiers.org/ncbi/insdc:SDRB00000000	Genome annotation	Teaplant_CSS_GeneAnnotation_Version2.zip	figshare	doi:10.6084/m9.figshare.7963820.v1	https://doi.org/10.6084/m9.figshare.7963820.v1
wgs_dna	sequencing	HiSeq 2500	Illumina	SRR5252482	SRX2558185	NCBI Sequence Read Archive	SRP099527	http://identifiers.org/ncbi/insdc.sra:SRP099527	Genome assembly using Illumina and PacBio sequencing data	SDRB00000000	GenBank	SDRB00000000	http://identifiers.org/ncbi/insdc:SDRB00000000	Genome annotation	Teaplant_CSS_GeneAnnotation_Version2.zip	figshare	doi:10.6084/m9.figshare.7963820.v1	https://doi.org/10.6084/m9.figshare.7963820.v1
wgs_dna	sequencing	HiSeq 2500	Illumina	SRR5252483	SRX2558186	NCBI Sequence Read Archive	SRP099527	http://identifiers.org/ncbi/insdc.sra:SRP099527	Genome assembly using Illumina and PacBio sequencing data	SDRB00000000	GenBank	SDRB00000000	http://identifiers.org/ncbi/insdc:SDRB00000000	Genome annotation	Teaplant_CSS_GeneAnnotation_Version2.zip	figshare	doi:10.6084/m9.figshare.7963820.v1	https://doi.org/10.6084/m9.figshare.7963820.v1
wgs_dna	sequencing	HiSeq 2500	Illumina	SRR5252484	SRX2558186	NCBI Sequence Read Archive	SRP099527	http://identifiers.org/ncbi/insdc.sra:SRP099527	Genome assembly using Illumina and PacBio sequencing data	SDRB00000000	GenBank	SDRB00000000	http://identifiers.org/ncbi/insdc:SDRB00000000	Genome annotation	Teaplant_CSS_GeneAnnotation_Version2.zip	figshare	doi:10.6084/m9.figshare.7963820.v1	https://doi.org/10.6084/m9.figshare.7963820.v1
wgs_dna	sequencing	HiSeq 2500	Illumina	SRR5252485	SRX2558187	NCBI Sequence Read Archive	SRP099527	http://identifiers.org/ncbi/insdc.sra:SRP099527	Genome assembly using Illumina and PacBio sequencing data	SDRB00000000	GenBank	SDRB00000000	http://identifiers.org/ncbi/insdc:SDRB00000000	Genome annotation	Teaplant_CSS_GeneAnnotation_Version2.zip	figshare	doi:10.6084/m9.figshare.7963820.v1	https://doi.org/10.6084/m9.figshare.7963820.v1
wgs_dna	sequencing	HiSeq 2500	Illumina	SRR5252486	SRX2558187	NCBI Sequence Read Archive	SRP099527	http://identifiers.org/ncbi/insdc.sra:SRP099527	Genome assembly using Illumina and PacBio sequencing data	SDRB00000000	GenBank	SDRB00000000	http://identifiers.org/ncbi/insdc:SDRB00000000	Genome annotation	Teaplant_CSS_GeneAnnotation_Version2.zip	figshare	doi:10.6084/m9.figshare.7963820.v1	https://doi.org/10.6084/m9.figshare.7963820.v1
wgs_dna	sequencing	HiSeq 2500	Illumina	SRR5252487	SRX2558188	NCBI Sequence Read Archive	SRP099527	http://identifiers.org/ncbi/insdc.sra:SRP099527	Genome assembly using Illumina and PacBio sequencing data	SDRB00000000	GenBank	SDRB00000000	http://identifiers.org/ncbi/insdc:SDRB00000000	Genome annotation	Teaplant_CSS_GeneAnnotation_Version2.zip	figshare	doi:10.6084/m9.figshare.7963820.v1	https://doi.org/10.6084/m9.figshare.7963820.v1
wgs_dna	sequencing	HiSeq 2500	Illumina	SRR5252488	SRX2558188	NCBI Sequence Read Archive	SRP099527	http://identifiers.org/ncbi/insdc.sra:SRP099527	Genome assembly using Illumina and PacBio sequencing data	SDRB00000000	GenBank	SDRB00000000	http://identifiers.org/ncbi/insdc:SDRB00000000	Genome annotation	Teaplant_CSS_GeneAnnotation_Version2.zip	figshare	doi:10.6084/m9.figshare.7963820.v1	https://doi.org/10.6084/m9.figshare.7963820.v1
wgs_dna	sequencing	HiSeq 2500	Illumina	SRR5252489	SRX2558188	NCBI Sequence Read Archive	SRP099527	http://identifiers.org/ncbi/insdc.sra:SRP099527	Genome assembly using Illumina and PacBio sequencing data	SDRB00000000	GenBank	SDRB00000000	http://identifiers.org/ncbi/insdc:SDRB00000000	Genome annotation	Teaplant_CSS_GeneAnnotation_Version2.zip	figshare	doi:10.6084/m9.figshare.7963820.v1	https://doi.org/10.6084/m9.figshare.7963820.v1
wgs_dna	sequencing	HiSeq 2500	Illumina	SRR5252490	SRX2558189	NCBI Sequence Read Archive	SRP099527	http://identifiers.org/ncbi/insdc.sra:SRP099527	Genome assembly using Illumina and PacBio sequencing data	SDRB00000000	GenBank	SDRB00000000	http://identifiers.org/ncbi/insdc:SDRB00000000	Genome annotation	Teaplant_CSS_GeneAnnotation_Version2.zip	figshare	doi:10.6084/m9.figshare.7963820.v1	https://doi.org/10.6084/m9.figshare.7963820.v1
wgs_dna	sequencing	HiSeq 2500	Illumina	SRR5252491	SRX2558189	NCBI Sequence Read Archive	SRP099527	http://identifiers.org/ncbi/insdc.sra:SRP099527	Genome assembly using Illumina and PacBio sequencing data	SDRB00000000	GenBank	SDRB00000000	http://identifiers.org/ncbi/insdc:SDRB00000000	Genome annotation	Teaplant_CSS_GeneAnnotation_Version2.zip	figshare	doi:10.6084/m9.figshare.7963820.v1	https://doi.org/10.6084/m9.figshare.7963820.v1
wgs_dna	sequencing	HiSeq 2500	Illumina	SRR5252492	SRX2558190	NCBI Sequence Read Archive	SRP099527	http://identifiers.org/ncbi/insdc.sra:SRP099527	Genome assembly using Illumina and PacBio sequencing data	SDRB00000000	GenBank	SDRB00000000	http://identifiers.org/ncbi/insdc:SDRB00000000	Genome annotation	Teaplant_CSS_GeneAnnotation_Version2.zip	figshare	doi:10.6084/m9.figshare.7963820.v1	https://doi.org/10.6084/m9.figshare.7963820.v1
wgs_dna	sequencing	HiSeq 2500	Illumina	SRR5252493	SRX2558191	NCBI Sequence Read Archive	SRP099527	http://identifiers.org/ncbi/insdc.sra:SRP099527	Genome assembly using Illumina and PacBio sequencing data	SDRB00000000	GenBank	SDRB00000000	http://identifiers.org/ncbi/insdc:SDRB00000000	Genome annotation	Teaplant_CSS_GeneAnnotation_Version2.zip	figshare	doi:10.6084/m9.figshare.7963820.v1	https://doi.org/10.6084/m9.figshare.7963820.v1
wgs_dna	sequencing	HiSeq 2500	Illumina	SRR5252494	SRX2558192	NCBI Sequence Read Archive	SRP099527	http://identifiers.org/ncbi/insdc.sra:SRP099527	Genome assembly using Illumina and PacBio sequencing data	SDRB00000000	GenBank	SDRB00000000	http://identifiers.org/ncbi/insdc:SDRB00000000	Genome annotation	Teaplant_CSS_GeneAnnotation_Version2.zip	figshare	doi:10.6084/m9.figshare.7963820.v1	https://doi.org/10.6084/m9.figshare.7963820.v1
wgs_dna	sequencing	HiSeq 2500	Illumina	SRR5252495	SRX2558192	NCBI Sequence Read Archive	SRP099527	http://identifiers.org/ncbi/insdc.sra:SRP099527	Genome assembly using Illumina and PacBio sequencing data	SDRB00000000	GenBank	SDRB00000000	http://identifiers.org/ncbi/insdc:SDRB00000000	Genome annotation	Teaplant_CSS_GeneAnnotation_Version2.zip	figshare	doi:10.6084/m9.figshare.7963820.v1	https://doi.org/10.6084/m9.figshare.7963820.v1
wgs_dna	sequencing	HiSeq 2500	Illumina	SRR5252496	SRX2558193	NCBI Sequence Read Archive	SRP099527	http://identifiers.org/ncbi/insdc.sra:SRP099527	Genome assembly using Illumina and PacBio sequencing data	SDRB00000000	GenBank	SDRB00000000	http://identifiers.org/ncbi/insdc:SDRB00000000	Genome annotation	Teaplant_CSS_GeneAnnotation_Version2.zip	figshare	doi:10.6084/m9.figshare.7963820.v1	https://doi.org/10.6084/m9.figshare.7963820.v1
wgs_dna	sequencing	HiSeq 2500	Illumina	SRR5252497	SRX2558193	NCBI Sequence Read Archive	SRP099527	http://identifiers.org/ncbi/insdc.sra:SRP099527	Genome assembly using Illumina and PacBio sequencing data	SDRB00000000	GenBank	SDRB00000000	http://identifiers.org/ncbi/insdc:SDRB00000000	Genome annotation	Teaplant_CSS_GeneAnnotation_Version2.zip	figshare	doi:10.6084/m9.figshare.7963820.v1	https://doi.org/10.6084/m9.figshare.7963820.v1
wgs_dna	sequencing	HiSeq 2500	Illumina	SRR5252498	SRX2558194	NCBI Sequence Read Archive	SRP099527	http://identifiers.org/ncbi/insdc.sra:SRP099527	Genome assembly using Illumina and PacBio sequencing data	SDRB00000000	GenBank	SDRB00000000	http://identifiers.org/ncbi/insdc:SDRB00000000	Genome annotation	Teaplant_CSS_GeneAnnotation_Version2.zip	figshare	doi:10.6084/m9.figshare.7963820.v1	https://doi.org/10.6084/m9.figshare.7963820.v1
wgs_dna	sequencing	HiSeq 2500	Illumina	SRR5252499	SRX2558194	NCBI Sequence Read Archive	SRP099527	http://identifiers.org/ncbi/insdc.sra:SRP099527	Genome assembly using Illumina and PacBio sequencing data	SDRB00000000	GenBank	SDRB00000000	http://identifiers.org/ncbi/insdc:SDRB00000000	Genome annotation	Teaplant_CSS_GeneAnnotation_Version2.zip	figshare	doi:10.6084/m9.figshare.7963820.v1	https://doi.org/10.6084/m9.figshare.7963820.v1
wgs_dna	sequencing	HiSeq 2500	Illumina	SRR5252500	SRX2558195	NCBI Sequence Read Archive	SRP099527	http://identifiers.org/ncbi/insdc.sra:SRP099527	Genome assembly using Illumina and PacBio sequencing data	SDRB00000000	GenBank	SDRB00000000	http://identifiers.org/ncbi/insdc:SDRB00000000	Genome annotation	Teaplant_CSS_GeneAnnotation_Version2.zip	figshare	doi:10.6084/m9.figshare.7963820.v1	https://doi.org/10.6084/m9.figshare.7963820.v1
wgs_dna	sequencing	HiSeq 2500	Illumina	SRR5252501	SRX2558195	NCBI Sequence Read Archive	SRP099527	http://identifiers.org/ncbi/insdc.sra:SRP099527	Genome assembly using Illumina and PacBio sequencing data	SDRB00000000	GenBank	SDRB00000000	http://identifiers.org/ncbi/insdc:SDRB00000000	Genome annotation	Teaplant_CSS_GeneAnnotation_Version2.zip	figshare	doi:10.6084/m9.figshare.7963820.v1	https://doi.org/10.6084/m9.figshare.7963820.v1
wgs_dna	sequencing	HiSeq 2500	Illumina	SRR5252502	SRX2558196	NCBI Sequence Read Archive	SRP099527	http://identifiers.org/ncbi/insdc.sra:SRP099527	Genome assembly using Illumina and PacBio sequencing data	SDRB00000000	GenBank	SDRB00000000	http://identifiers.org/ncbi/insdc:SDRB00000000	Genome annotation	Teaplant_CSS_GeneAnnotation_Version2.zip	figshare	doi:10.6084/m9.figshare.7963820.v1	https://doi.org/10.6084/m9.figshare.7963820.v1
wgs_dna	sequencing	HiSeq 2500	Illumina	SRR5252503	SRX2558196	NCBI Sequence Read Archive	SRP099527	http://identifiers.org/ncbi/insdc.sra:SRP099527	Genome assembly using Illumina and PacBio sequencing data	SDRB00000000	GenBank	SDRB00000000	http://identifiers.org/ncbi/insdc:SDRB00000000	Genome annotation	Teaplant_CSS_GeneAnnotation_Version2.zip	figshare	doi:10.6084/m9.figshare.7963820.v1	https://doi.org/10.6084/m9.figshare.7963820.v1
wgs_dna	sequencing	HiSeq 2500	Illumina	SRR5252504	SRX2558197	NCBI Sequence Read Archive	SRP099527	http://identifiers.org/ncbi/insdc.sra:SRP099527	Genome assembly using Illumina and PacBio sequencing data	SDRB00000000	GenBank	SDRB00000000	http://identifiers.org/ncbi/insdc:SDRB00000000	Genome annotation	Teaplant_CSS_GeneAnnotation_Version2.zip	figshare	doi:10.6084/m9.figshare.7963820.v1	https://doi.org/10.6084/m9.figshare.7963820.v1
wgs_dna	sequencing	HiSeq 2500	Illumina	SRR5252505	SRX2558197	NCBI Sequence Read Archive	SRP099527	http://identifiers.org/ncbi/insdc.sra:SRP099527	Genome assembly using Illumina and PacBio sequencing data	SDRB00000000	GenBank	SDRB00000000	http://identifiers.org/ncbi/insdc:SDRB00000000	Genome annotation	Teaplant_CSS_GeneAnnotation_Version2.zip	figshare	doi:10.6084/m9.figshare.7963820.v1	https://doi.org/10.6084/m9.figshare.7963820.v1
wgs_dna	sequencing	HiSeq 2500	Illumina	SRR5252506	SRX2558198	NCBI Sequence Read Archive	SRP099527	http://identifiers.org/ncbi/insdc.sra:SRP099527	Genome assembly using Illumina and PacBio sequencing data	SDRB00000000	GenBank	SDRB00000000	http://identifiers.org/ncbi/insdc:SDRB00000000	Genome annotation	Teaplant_CSS_GeneAnnotation_Version2.zip	figshare	doi:10.6084/m9.figshare.7963820.v1	https://doi.org/10.6084/m9.figshare.7963820.v1
wgs_dna	sequencing	HiSeq 2500	Illumina	SRR5252507	SRX2558199	NCBI Sequence Read Archive	SRP099527	http://identifiers.org/ncbi/insdc.sra:SRP099527	Genome assembly using Illumina and PacBio sequencing data	SDRB00000000	GenBank	SDRB00000000	http://identifiers.org/ncbi/insdc:SDRB00000000	Genome annotation	Teaplant_CSS_GeneAnnotation_Version2.zip	figshare	doi:10.6084/m9.figshare.7963820.v1	https://doi.org/10.6084/m9.figshare.7963820.v1
wgs_dna	sequencing	HiSeq 2500	Illumina	SRR5252508	SRX2558199	NCBI Sequence Read Archive	SRP099527	http://identifiers.org/ncbi/insdc.sra:SRP099527	Genome assembly using Illumina and PacBio sequencing data	SDRB00000000	GenBank	SDRB00000000	http://identifiers.org/ncbi/insdc:SDRB00000000	Genome annotation	Teaplant_CSS_GeneAnnotation_Version2.zip	figshare	doi:10.6084/m9.figshare.7963820.v1	https://doi.org/10.6084/m9.figshare.7963820.v1
wgs_dna	sequencing	HiSeq 2500	Illumina	SRR5252509	SRX2558200	NCBI Sequence Read Archive	SRP099527	http://identifiers.org/ncbi/insdc.sra:SRP099527	Genome assembly using Illumina and PacBio sequencing data	SDRB00000000	GenBank	SDRB00000000	http://identifiers.org/ncbi/insdc:SDRB00000000	Genome annotation	Teaplant_CSS_GeneAnnotation_Version2.zip	figshare	doi:10.6084/m9.figshare.7963820.v1	https://doi.org/10.6084/m9.figshare.7963820.v1
wgs_dna	sequencing	HiSeq 2500	Illumina	SRR5252510	SRX2558200	NCBI Sequence Read Archive	SRP099527	http://identifiers.org/ncbi/insdc.sra:SRP099527	Genome assembly using Illumina and PacBio sequencing data	SDRB00000000	GenBank	SDRB00000000	http://identifiers.org/ncbi/insdc:SDRB00000000	Genome annotation	Teaplant_CSS_GeneAnnotation_Version2.zip	figshare	doi:10.6084/m9.figshare.7963820.v1	https://doi.org/10.6084/m9.figshare.7963820.v1
wgs_dna	sequencing	HiSeq 2500	Illumina	SRR5252511	SRX2558201	NCBI Sequence Read Archive	SRP099527	http://identifiers.org/ncbi/insdc.sra:SRP099527	Genome assembly using Illumina and PacBio sequencing data	SDRB00000000	GenBank	SDRB00000000	http://identifiers.org/ncbi/insdc:SDRB00000000	Genome annotation	Teaplant_CSS_GeneAnnotation_Version2.zip	figshare	doi:10.6084/m9.figshare.7963820.v1	https://doi.org/10.6084/m9.figshare.7963820.v1
wgs_dna	sequencing	HiSeq 2500	Illumina	SRR5252512	SRX2558201	NCBI Sequence Read Archive	SRP099527	http://identifiers.org/ncbi/insdc.sra:SRP099527	Genome assembly using Illumina and PacBio sequencing data	SDRB00000000	GenBank	SDRB00000000	http://identifiers.org/ncbi/insdc:SDRB00000000	Genome annotation	Teaplant_CSS_GeneAnnotation_Version2.zip	figshare	doi:10.6084/m9.figshare.7963820.v1	https://doi.org/10.6084/m9.figshare.7963820.v1
wgs_dna	sequencing	HiSeq 2500	Illumina	SRR5252513	SRX2558201	NCBI Sequence Read Archive	SRP099527	http://identifiers.org/ncbi/insdc.sra:SRP099527	Genome assembly using Illumina and PacBio sequencing data	SDRB00000000	GenBank	SDRB00000000	http://identifiers.org/ncbi/insdc:SDRB00000000	Genome annotation	Teaplant_CSS_GeneAnnotation_Version2.zip	figshare	doi:10.6084/m9.figshare.7963820.v1	https://doi.org/10.6084/m9.figshare.7963820.v1
wgs_dna	sequencing	HiSeq 2500	Illumina	SRR5252514	SRX2558201	NCBI Sequence Read Archive	SRP099527	http://identifiers.org/ncbi/insdc.sra:SRP099527	Genome assembly using Illumina and PacBio sequencing data	SDRB00000000	GenBank	SDRB00000000	http://identifiers.org/ncbi/insdc:SDRB00000000	Genome annotation	Teaplant_CSS_GeneAnnotation_Version2.zip	figshare	doi:10.6084/m9.figshare.7963820.v1	https://doi.org/10.6084/m9.figshare.7963820.v1
wgs_dna	sequencing	HiSeq 2500	Illumina	SRR5252515	SRX2558202	NCBI Sequence Read Archive	SRP099527	http://identifiers.org/ncbi/insdc.sra:SRP099527	Genome assembly using Illumina and PacBio sequencing data	SDRB00000000	GenBank	SDRB00000000	http://identifiers.org/ncbi/insdc:SDRB00000000	Genome annotation	Teaplant_CSS_GeneAnnotation_Version2.zip	figshare	doi:10.6084/m9.figshare.7963820.v1	https://doi.org/10.6084/m9.figshare.7963820.v1
wgs_dna	sequencing	HiSeq 2500	Illumina	SRR5252516	SRX2558202	NCBI Sequence Read Archive	SRP099527	http://identifiers.org/ncbi/insdc.sra:SRP099527	Genome assembly using Illumina and PacBio sequencing data	SDRB00000000	GenBank	SDRB00000000	http://identifiers.org/ncbi/insdc:SDRB00000000	Genome annotation	Teaplant_CSS_GeneAnnotation_Version2.zip	figshare	doi:10.6084/m9.figshare.7963820.v1	https://doi.org/10.6084/m9.figshare.7963820.v1
wgs_dna	sequencing	HiSeq 2500	Illumina	SRR5252517	SRX2558202	NCBI Sequence Read Archive	SRP099527	http://identifiers.org/ncbi/insdc.sra:SRP099527	Genome assembly using Illumina and PacBio sequencing data	SDRB00000000	GenBank	SDRB00000000	http://identifiers.org/ncbi/insdc:SDRB00000000	Genome annotation	Teaplant_CSS_GeneAnnotation_Version2.zip	figshare	doi:10.6084/m9.figshare.7963820.v1	https://doi.org/10.6084/m9.figshare.7963820.v1
wgs_dna	sequencing	HiSeq 2500	Illumina	SRR5252518	SRX2558202	NCBI Sequence Read Archive	SRP099527	http://identifiers.org/ncbi/insdc.sra:SRP099527	Genome assembly using Illumina and PacBio sequencing data	SDRB00000000	GenBank	SDRB00000000	http://identifiers.org/ncbi/insdc:SDRB00000000	Genome annotation	Teaplant_CSS_GeneAnnotation_Version2.zip	figshare	doi:10.6084/m9.figshare.7963820.v1	https://doi.org/10.6084/m9.figshare.7963820.v1
wgs_dna	sequencing	HiSeq 2500	Illumina	SRR5252519	SRX2558203	NCBI Sequence Read Archive	SRP099527	http://identifiers.org/ncbi/insdc.sra:SRP099527	Genome assembly using Illumina and PacBio sequencing data	SDRB00000000	GenBank	SDRB00000000	http://identifiers.org/ncbi/insdc:SDRB00000000	Genome annotation	Teaplant_CSS_GeneAnnotation_Version2.zip	figshare	doi:10.6084/m9.figshare.7963820.v1	https://doi.org/10.6084/m9.figshare.7963820.v1
wgs_dna	sequencing	HiSeq 2500	Illumina	SRR5252520	SRX2558203	NCBI Sequence Read Archive	SRP099527	http://identifiers.org/ncbi/insdc.sra:SRP099527	Genome assembly using Illumina and PacBio sequencing data	SDRB00000000	GenBank	SDRB00000000	http://identifiers.org/ncbi/insdc:SDRB00000000	Genome annotation	Teaplant_CSS_GeneAnnotation_Version2.zip	figshare	doi:10.6084/m9.figshare.7963820.v1	https://doi.org/10.6084/m9.figshare.7963820.v1
wgs_dna	sequencing	HiSeq 2500	Illumina	SRR5252521	SRX2558204	NCBI Sequence Read Archive	SRP099527	http://identifiers.org/ncbi/insdc.sra:SRP099527	Genome assembly using Illumina and PacBio sequencing data	SDRB00000000	GenBank	SDRB00000000	http://identifiers.org/ncbi/insdc:SDRB00000000	Genome annotation	Teaplant_CSS_GeneAnnotation_Version2.zip	figshare	doi:10.6084/m9.figshare.7963820.v1	https://doi.org/10.6084/m9.figshare.7963820.v1
wgs_dna	sequencing	HiSeq 2500	Illumina	SRR5252522	SRX2558204	NCBI Sequence Read Archive	SRP099527	http://identifiers.org/ncbi/insdc.sra:SRP099527	Genome assembly using Illumina and PacBio sequencing data	SDRB00000000	GenBank	SDRB00000000	http://identifiers.org/ncbi/insdc:SDRB00000000	Genome annotation	Teaplant_CSS_GeneAnnotation_Version2.zip	figshare	doi:10.6084/m9.figshare.7963820.v1	https://doi.org/10.6084/m9.figshare.7963820.v1
wgs_dna	sequencing	HiSeq 2500	Illumina	SRR5252523	SRX2558204	NCBI Sequence Read Archive	SRP099527	http://identifiers.org/ncbi/insdc.sra:SRP099527	Genome assembly using Illumina and PacBio sequencing data	SDRB00000000	GenBank	SDRB00000000	http://identifiers.org/ncbi/insdc:SDRB00000000	Genome annotation	Teaplant_CSS_GeneAnnotation_Version2.zip	figshare	doi:10.6084/m9.figshare.7963820.v1	https://doi.org/10.6084/m9.figshare.7963820.v1
wgs_dna	sequencing	HiSeq 2500	Illumina	SRR5252524	SRX2558204	NCBI Sequence Read Archive	SRP099527	http://identifiers.org/ncbi/insdc.sra:SRP099527	Genome assembly using Illumina and PacBio sequencing data	SDRB00000000	GenBank	SDRB00000000	http://identifiers.org/ncbi/insdc:SDRB00000000	Genome annotation	Teaplant_CSS_GeneAnnotation_Version2.zip	figshare	doi:10.6084/m9.figshare.7963820.v1	https://doi.org/10.6084/m9.figshare.7963820.v1
wgs_dna	sequencing	HiSeq 2500	Illumina	SRR5252525	SRX2558205	NCBI Sequence Read Archive	SRP099527	http://identifiers.org/ncbi/insdc.sra:SRP099527	Genome assembly using Illumina and PacBio sequencing data	SDRB00000000	GenBank	SDRB00000000	http://identifiers.org/ncbi/insdc:SDRB00000000	Genome annotation	Teaplant_CSS_GeneAnnotation_Version2.zip	figshare	doi:10.6084/m9.figshare.7963820.v1	https://doi.org/10.6084/m9.figshare.7963820.v1
wgs_dna	sequencing	HiSeq 2500	Illumina	SRR5252526	SRX2558205	NCBI Sequence Read Archive	SRP099527	http://identifiers.org/ncbi/insdc.sra:SRP099527	Genome assembly using Illumina and PacBio sequencing data	SDRB00000000	GenBank	SDRB00000000	http://identifiers.org/ncbi/insdc:SDRB00000000	Genome annotation	Teaplant_CSS_GeneAnnotation_Version2.zip	figshare	doi:10.6084/m9.figshare.7963820.v1	https://doi.org/10.6084/m9.figshare.7963820.v1
wgs_dna	sequencing	HiSeq 2500	Illumina	SRR5252527	SRX2558206	NCBI Sequence Read Archive	SRP099527	http://identifiers.org/ncbi/insdc.sra:SRP099527	Genome assembly using Illumina and PacBio sequencing data	SDRB00000000	GenBank	SDRB00000000	http://identifiers.org/ncbi/insdc:SDRB00000000	Genome annotation	Teaplant_CSS_GeneAnnotation_Version2.zip	figshare	doi:10.6084/m9.figshare.7963820.v1	https://doi.org/10.6084/m9.figshare.7963820.v1
wgs_dna	sequencing	HiSeq 2500	Illumina	SRR5252528	SRX2558207	NCBI Sequence Read Archive	SRP099527	http://identifiers.org/ncbi/insdc.sra:SRP099527	Genome assembly using Illumina and PacBio sequencing data	SDRB00000000	GenBank	SDRB00000000	http://identifiers.org/ncbi/insdc:SDRB00000000	Genome annotation	Teaplant_CSS_GeneAnnotation_Version2.zip	figshare	doi:10.6084/m9.figshare.7963820.v1	https://doi.org/10.6084/m9.figshare.7963820.v1
wgs_dna	sequencing	HiSeq 2500	Illumina	SRR5252529	SRX2558207	NCBI Sequence Read Archive	SRP099527	http://identifiers.org/ncbi/insdc.sra:SRP099527	Genome assembly using Illumina and PacBio sequencing data	SDRB00000000	GenBank	SDRB00000000	http://identifiers.org/ncbi/insdc:SDRB00000000	Genome annotation	Teaplant_CSS_GeneAnnotation_Version2.zip	figshare	doi:10.6084/m9.figshare.7963820.v1	https://doi.org/10.6084/m9.figshare.7963820.v1
wgs_dna	sequencing	HiSeq 2500	Illumina	SRR5252530	SRX2558207	NCBI Sequence Read Archive	SRP099527	http://identifiers.org/ncbi/insdc.sra:SRP099527	Genome assembly using Illumina and PacBio sequencing data	SDRB00000000	GenBank	SDRB00000000	http://identifiers.org/ncbi/insdc:SDRB00000000	Genome annotation	Teaplant_CSS_GeneAnnotation_Version2.zip	figshare	doi:10.6084/m9.figshare.7963820.v1	https://doi.org/10.6084/m9.figshare.7963820.v1
wgs_dna	sequencing	HiSeq 2500	Illumina	SRR5252531	SRX2558207	NCBI Sequence Read Archive	SRP099527	http://identifiers.org/ncbi/insdc.sra:SRP099527	Genome assembly using Illumina and PacBio sequencing data	SDRB00000000	GenBank	SDRB00000000	http://identifiers.org/ncbi/insdc:SDRB00000000	Genome annotation	Teaplant_CSS_GeneAnnotation_Version2.zip	figshare	doi:10.6084/m9.figshare.7963820.v1	https://doi.org/10.6084/m9.figshare.7963820.v1
wgs_dna	sequencing	HiSeq 2500	Illumina	SRR5252532	SRX2558208	NCBI Sequence Read Archive	SRP099527	http://identifiers.org/ncbi/insdc.sra:SRP099527	Genome assembly using Illumina and PacBio sequencing data	SDRB00000000	GenBank	SDRB00000000	http://identifiers.org/ncbi/insdc:SDRB00000000	Genome annotation	Teaplant_CSS_GeneAnnotation_Version2.zip	figshare	doi:10.6084/m9.figshare.7963820.v1	https://doi.org/10.6084/m9.figshare.7963820.v1
wgs_dna	sequencing	HiSeq 2500	Illumina	SRR5252533	SRX2558208	NCBI Sequence Read Archive	SRP099527	http://identifiers.org/ncbi/insdc.sra:SRP099527	Genome assembly using Illumina and PacBio sequencing data	SDRB00000000	GenBank	SDRB00000000	http://identifiers.org/ncbi/insdc:SDRB00000000	Genome annotation	Teaplant_CSS_GeneAnnotation_Version2.zip	figshare	doi:10.6084/m9.figshare.7963820.v1	https://doi.org/10.6084/m9.figshare.7963820.v1
wgs_dna	sequencing	HiSeq 2500	Illumina	SRR5252534	SRX2558208	NCBI Sequence Read Archive	SRP099527	http://identifiers.org/ncbi/insdc.sra:SRP099527	Genome assembly using Illumina and PacBio sequencing data	SDRB00000000	GenBank	SDRB00000000	http://identifiers.org/ncbi/insdc:SDRB00000000	Genome annotation	Teaplant_CSS_GeneAnnotation_Version2.zip	figshare	doi:10.6084/m9.figshare.7963820.v1	https://doi.org/10.6084/m9.figshare.7963820.v1
wgs_dna	sequencing	HiSeq 2500	Illumina	SRR5252535	SRX2558208	NCBI Sequence Read Archive	SRP099527	http://identifiers.org/ncbi/insdc.sra:SRP099527	Genome assembly using Illumina and PacBio sequencing data	SDRB00000000	GenBank	SDRB00000000	http://identifiers.org/ncbi/insdc:SDRB00000000	Genome annotation	Teaplant_CSS_GeneAnnotation_Version2.zip	figshare	doi:10.6084/m9.figshare.7963820.v1	https://doi.org/10.6084/m9.figshare.7963820.v1
wgs_dna	sequencing	HiSeq 2500	Illumina	SRR5252536	SRX2558209	NCBI Sequence Read Archive	SRP099527	http://identifiers.org/ncbi/insdc.sra:SRP099527	Genome assembly using Illumina and PacBio sequencing data	SDRB00000000	GenBank	SDRB00000000	http://identifiers.org/ncbi/insdc:SDRB00000000	Genome annotation	Teaplant_CSS_GeneAnnotation_Version2.zip	figshare	doi:10.6084/m9.figshare.7963820.v1	https://doi.org/10.6084/m9.figshare.7963820.v1
wgs_dna	sequencing	HiSeq 2500	Illumina	SRR5252537	SRX2558209	NCBI Sequence Read Archive	SRP099527	http://identifiers.org/ncbi/insdc.sra:SRP099527	Genome assembly using Illumina and PacBio sequencing data	SDRB00000000	GenBank	SDRB00000000	http://identifiers.org/ncbi/insdc:SDRB00000000	Genome annotation	Teaplant_CSS_GeneAnnotation_Version2.zip	figshare	doi:10.6084/m9.figshare.7963820.v1	https://doi.org/10.6084/m9.figshare.7963820.v1
wgs_dna	sequencing	HiSeq 2500	Illumina	SRR5252538	SRX2558209	NCBI Sequence Read Archive	SRP099527	http://identifiers.org/ncbi/insdc.sra:SRP099527	Genome assembly using Illumina and PacBio sequencing data	SDRB00000000	GenBank	SDRB00000000	http://identifiers.org/ncbi/insdc:SDRB00000000	Genome annotation	Teaplant_CSS_GeneAnnotation_Version2.zip	figshare	doi:10.6084/m9.figshare.7963820.v1	https://doi.org/10.6084/m9.figshare.7963820.v1
wgs_dna	sequencing	HiSeq 2500	Illumina	SRR5252539	SRX2558209	NCBI Sequence Read Archive	SRP099527	http://identifiers.org/ncbi/insdc.sra:SRP099527	Genome assembly using Illumina and PacBio sequencing data	SDRB00000000	GenBank	SDRB00000000	http://identifiers.org/ncbi/insdc:SDRB00000000	Genome annotation	Teaplant_CSS_GeneAnnotation_Version2.zip	figshare	doi:10.6084/m9.figshare.7963820.v1	https://doi.org/10.6084/m9.figshare.7963820.v1
wgs_dna	sequencing	HiSeq 2500	Illumina	SRR5252540	SRX2558210	NCBI Sequence Read Archive	SRP099527	http://identifiers.org/ncbi/insdc.sra:SRP099527	Genome assembly using Illumina and PacBio sequencing data	SDRB00000000	GenBank	SDRB00000000	http://identifiers.org/ncbi/insdc:SDRB00000000	Genome annotation	Teaplant_CSS_GeneAnnotation_Version2.zip	figshare	doi:10.6084/m9.figshare.7963820.v1	https://doi.org/10.6084/m9.figshare.7963820.v1
wgs_dna	sequencing	HiSeq 2500	Illumina	SRR5252541	SRX2558211	NCBI Sequence Read Archive	SRP099527	http://identifiers.org/ncbi/insdc.sra:SRP099527	Genome assembly using Illumina and PacBio sequencing data	SDRB00000000	GenBank	SDRB00000000	http://identifiers.org/ncbi/insdc:SDRB00000000	Genome annotation	Teaplant_CSS_GeneAnnotation_Version2.zip	figshare	doi:10.6084/m9.figshare.7963820.v1	https://doi.org/10.6084/m9.figshare.7963820.v1
wgs_dna	sequencing	HiSeq 2500	Illumina	SRR5252542	SRX2558211	NCBI Sequence Read Archive	SRP099527	http://identifiers.org/ncbi/insdc.sra:SRP099527	Genome assembly using Illumina and PacBio sequencing data	SDRB00000000	GenBank	SDRB00000000	http://identifiers.org/ncbi/insdc:SDRB00000000	Genome annotation	Teaplant_CSS_GeneAnnotation_Version2.zip	figshare	doi:10.6084/m9.figshare.7963820.v1	https://doi.org/10.6084/m9.figshare.7963820.v1
wgs_dna	sequencing	HiSeq 2500	Illumina	SRR5252543	SRX2558211	NCBI Sequence Read Archive	SRP099527	http://identifiers.org/ncbi/insdc.sra:SRP099527	Genome assembly using Illumina and PacBio sequencing data	SDRB00000000	GenBank	SDRB00000000	http://identifiers.org/ncbi/insdc:SDRB00000000	Genome annotation	Teaplant_CSS_GeneAnnotation_Version2.zip	figshare	doi:10.6084/m9.figshare.7963820.v1	https://doi.org/10.6084/m9.figshare.7963820.v1
wgs_dna	sequencing	HiSeq 2500	Illumina	SRR5252544	SRX2558211	NCBI Sequence Read Archive	SRP099527	http://identifiers.org/ncbi/insdc.sra:SRP099527	Genome assembly using Illumina and PacBio sequencing data	SDRB00000000	GenBank	SDRB00000000	http://identifiers.org/ncbi/insdc:SDRB00000000	Genome annotation	Teaplant_CSS_GeneAnnotation_Version2.zip	figshare	doi:10.6084/m9.figshare.7963820.v1	https://doi.org/10.6084/m9.figshare.7963820.v1
wgs_dna	sequencing	HiSeq 2500	Illumina	SRR5252545	SRX2558212	NCBI Sequence Read Archive	SRP099527	http://identifiers.org/ncbi/insdc.sra:SRP099527	Genome assembly using Illumina and PacBio sequencing data	SDRB00000000	GenBank	SDRB00000000	http://identifiers.org/ncbi/insdc:SDRB00000000	Genome annotation	Teaplant_CSS_GeneAnnotation_Version2.zip	figshare	doi:10.6084/m9.figshare.7963820.v1	https://doi.org/10.6084/m9.figshare.7963820.v1
wgs_dna	sequencing	HiSeq 2500	Illumina	SRR5252546	SRX2558212	NCBI Sequence Read Archive	SRP099527	http://identifiers.org/ncbi/insdc.sra:SRP099527	Genome assembly using Illumina and PacBio sequencing data	SDRB00000000	GenBank	SDRB00000000	http://identifiers.org/ncbi/insdc:SDRB00000000	Genome annotation	Teaplant_CSS_GeneAnnotation_Version2.zip	figshare	doi:10.6084/m9.figshare.7963820.v1	https://doi.org/10.6084/m9.figshare.7963820.v1
wgs_dna	sequencing	HiSeq 2500	Illumina	SRR5252547	SRX2558212	NCBI Sequence Read Archive	SRP099527	http://identifiers.org/ncbi/insdc.sra:SRP099527	Genome assembly using Illumina and PacBio sequencing data	SDRB00000000	GenBank	SDRB00000000	http://identifiers.org/ncbi/insdc:SDRB00000000	Genome annotation	Teaplant_CSS_GeneAnnotation_Version2.zip	figshare	doi:10.6084/m9.figshare.7963820.v1	https://doi.org/10.6084/m9.figshare.7963820.v1
wgs_dna	sequencing	HiSeq 2500	Illumina	SRR5252548	SRX2558213	NCBI Sequence Read Archive	SRP099527	http://identifiers.org/ncbi/insdc.sra:SRP099527	Genome assembly using Illumina and PacBio sequencing data	SDRB00000000	GenBank	SDRB00000000	http://identifiers.org/ncbi/insdc:SDRB00000000	Genome annotation	Teaplant_CSS_GeneAnnotation_Version2.zip	figshare	doi:10.6084/m9.figshare.7963820.v1	https://doi.org/10.6084/m9.figshare.7963820.v1
wgs_dna	sequencing	HiSeq 2500	Illumina	SRR5252549	SRX2558213	NCBI Sequence Read Archive	SRP099527	http://identifiers.org/ncbi/insdc.sra:SRP099527	Genome assembly using Illumina and PacBio sequencing data	SDRB00000000	GenBank	SDRB00000000	http://identifiers.org/ncbi/insdc:SDRB00000000	Genome annotation	Teaplant_CSS_GeneAnnotation_Version2.zip	figshare	doi:10.6084/m9.figshare.7963820.v1	https://doi.org/10.6084/m9.figshare.7963820.v1
wgs_dna	sequencing	HiSeq 2500	Illumina	SRR5252550	SRX2558213	NCBI Sequence Read Archive	SRP099527	http://identifiers.org/ncbi/insdc.sra:SRP099527	Genome assembly using Illumina and PacBio sequencing data	SDRB00000000	GenBank	SDRB00000000	http://identifiers.org/ncbi/insdc:SDRB00000000	Genome annotation	Teaplant_CSS_GeneAnnotation_Version2.zip	figshare	doi:10.6084/m9.figshare.7963820.v1	https://doi.org/10.6084/m9.figshare.7963820.v1
wgs_dna	sequencing	HiSeq 2500	Illumina	SRR5252551	SRX2558214	NCBI Sequence Read Archive	SRP099527	http://identifiers.org/ncbi/insdc.sra:SRP099527	Genome assembly using Illumina and PacBio sequencing data	SDRB00000000	GenBank	SDRB00000000	http://identifiers.org/ncbi/insdc:SDRB00000000	Genome annotation	Teaplant_CSS_GeneAnnotation_Version2.zip	figshare	doi:10.6084/m9.figshare.7963820.v1	https://doi.org/10.6084/m9.figshare.7963820.v1
wgs_dna	sequencing	HiSeq 2500	Illumina	SRR5252552	SRX2558214	NCBI Sequence Read Archive	SRP099527	http://identifiers.org/ncbi/insdc.sra:SRP099527	Genome assembly using Illumina and PacBio sequencing data	SDRB00000000	GenBank	SDRB00000000	http://identifiers.org/ncbi/insdc:SDRB00000000	Genome annotation	Teaplant_CSS_GeneAnnotation_Version2.zip	figshare	doi:10.6084/m9.figshare.7963820.v1	https://doi.org/10.6084/m9.figshare.7963820.v1
wgs_dna	sequencing	HiSeq 2500	Illumina	SRR5252553	SRX2558215	NCBI Sequence Read Archive	SRP099527	http://identifiers.org/ncbi/insdc.sra:SRP099527	Genome assembly using Illumina and PacBio sequencing data	SDRB00000000	GenBank	SDRB00000000	http://identifiers.org/ncbi/insdc:SDRB00000000	Genome annotation	Teaplant_CSS_GeneAnnotation_Version2.zip	figshare	doi:10.6084/m9.figshare.7963820.v1	https://doi.org/10.6084/m9.figshare.7963820.v1
wgs_dna	sequencing	HiSeq 2500	Illumina	SRR5252554	SRX2558215	NCBI Sequence Read Archive	SRP099527	http://identifiers.org/ncbi/insdc.sra:SRP099527	Genome assembly using Illumina and PacBio sequencing data	SDRB00000000	GenBank	SDRB00000000	http://identifiers.org/ncbi/insdc:SDRB00000000	Genome annotation	Teaplant_CSS_GeneAnnotation_Version2.zip	figshare	doi:10.6084/m9.figshare.7963820.v1	https://doi.org/10.6084/m9.figshare.7963820.v1
wgs_dna	sequencing	HiSeq 2500	Illumina	SRR5252555	SRX2558215	NCBI Sequence Read Archive	SRP099527	http://identifiers.org/ncbi/insdc.sra:SRP099527	Genome assembly using Illumina and PacBio sequencing data	SDRB00000000	GenBank	SDRB00000000	http://identifiers.org/ncbi/insdc:SDRB00000000	Genome annotation	Teaplant_CSS_GeneAnnotation_Version2.zip	figshare	doi:10.6084/m9.figshare.7963820.v1	https://doi.org/10.6084/m9.figshare.7963820.v1
wgs_dna	sequencing	HiSeq 2500	Illumina	SRR5252556	SRX2558215	NCBI Sequence Read Archive	SRP099527	http://identifiers.org/ncbi/insdc.sra:SRP099527	Genome assembly using Illumina and PacBio sequencing data	SDRB00000000	GenBank	SDRB00000000	http://identifiers.org/ncbi/insdc:SDRB00000000	Genome annotation	Teaplant_CSS_GeneAnnotation_Version2.zip	figshare	doi:10.6084/m9.figshare.7963820.v1	https://doi.org/10.6084/m9.figshare.7963820.v1
wgs_dna	sequencing	HiSeq 2500	Illumina	SRR5252557	SRX2558215	NCBI Sequence Read Archive	SRP099527	http://identifiers.org/ncbi/insdc.sra:SRP099527	Genome assembly using Illumina and PacBio sequencing data	SDRB00000000	GenBank	SDRB00000000	http://identifiers.org/ncbi/insdc:SDRB00000000	Genome annotation	Teaplant_CSS_GeneAnnotation_Version2.zip	figshare	doi:10.6084/m9.figshare.7963820.v1	https://doi.org/10.6084/m9.figshare.7963820.v1
wgs_dna	sequencing	HiSeq 2500	Illumina	SRR5252558	SRX2558215	NCBI Sequence Read Archive	SRP099527	http://identifiers.org/ncbi/insdc.sra:SRP099527	Genome assembly using Illumina and PacBio sequencing data	SDRB00000000	GenBank	SDRB00000000	http://identifiers.org/ncbi/insdc:SDRB00000000	Genome annotation	Teaplant_CSS_GeneAnnotation_Version2.zip	figshare	doi:10.6084/m9.figshare.7963820.v1	https://doi.org/10.6084/m9.figshare.7963820.v1
wgs_dna	sequencing	HiSeq 2500	Illumina	SRR5252559	SRX2558216	NCBI Sequence Read Archive	SRP099527	http://identifiers.org/ncbi/insdc.sra:SRP099527	Genome assembly using Illumina and PacBio sequencing data	SDRB00000000	GenBank	SDRB00000000	http://identifiers.org/ncbi/insdc:SDRB00000000	Genome annotation	Teaplant_CSS_GeneAnnotation_Version2.zip	figshare	doi:10.6084/m9.figshare.7963820.v1	https://doi.org/10.6084/m9.figshare.7963820.v1
wgs_dna	sequencing	HiSeq 2500	Illumina	SRR5252560	SRX2558216	NCBI Sequence Read Archive	SRP099527	http://identifiers.org/ncbi/insdc.sra:SRP099527	Genome assembly using Illumina and PacBio sequencing data	SDRB00000000	GenBank	SDRB00000000	http://identifiers.org/ncbi/insdc:SDRB00000000	Genome annotation	Teaplant_CSS_GeneAnnotation_Version2.zip	figshare	doi:10.6084/m9.figshare.7963820.v1	https://doi.org/10.6084/m9.figshare.7963820.v1
