# Supplementary material for: The tea plant reference genome and improved gene annotation using long-read and paired-end sequencing data
Source: Sci Data. 2019 Jul 15;6:122. doi: 10.1038/s41597-019-0127-1 (PMC6629666; doi:10.1038/s41597-019-0127-1)
Supplement: Supplementary file 1 — Download metadata file [file 41597_2019_127_MOESM1_ESM.zip › a_Wan328c_bac.txt]

Sample Name	Protocol REF	Parameter Value[instrument]	Parameter Value[manufacturer]	Assay Name	Raw Data File	Comment[Data Repository]	Comment[Data Record Accession]	Comment[Data Record URI]
bac_dna	sequencing	AB 3730 Genetic Analyzer	Thermo Fisher	SRR5803866	SRX2982355	NCBI Sequence Read Archive	SRP111069	http://identifiers.org/ncbi/insdc.sra:SRP111069
