# Supplementary material for: The tea plant reference genome and improved gene annotation using long-read and paired-end sequencing data
Source: Sci Data. 2019 Jul 15;6:122. doi: 10.1038/s41597-019-0127-1 (PMC6629666; doi:10.1038/s41597-019-0127-1)
Supplement: Supplementary file 1 — Download metadata file [file 41597_2019_127_MOESM1_ESM.zip › a_Wan328c_rna.txt]

Sample Name	Protocol REF	Parameter Value[instrument]	Parameter Value[manufacturer]	Assay Name	Raw Data File	Comment[Data Repository]	Comment[Data Record Accession]	Comment[Data Record URI]	Protocol REF	Derived Data File	Comment[Data Repository]	Comment[Data Record Accession]	Comment[Data Record URI]
pb_rna_anno_apical bud	sequencing	PacBio RS II	PACBIO_SMRT	SRR5460108	SRX2748122	NCBI Sequence Read Archive	SRX2748122	http://identifiers.org/ncbi/insdc.sra:SRX2748122	Genome annotation	Teaplant_CSS_GeneAnnotation_Version2.zip	figshare	doi:10.6084/m9.figshare.7963820.v1	https://doi.org/10.6084/m9.figshare.7963820.v1
pb_rna_anno_leaf_young	sequencing	PacBio RS II	PACBIO_SMRT	SRR5460108	SRX2748122	NCBI Sequence Read Archive	SRX2748122	http://identifiers.org/ncbi/insdc.sra:SRX2748122	Genome annotation	Teaplant_CSS_GeneAnnotation_Version2.zip	figshare	doi:10.6084/m9.figshare.7963820.v1	https://doi.org/10.6084/m9.figshare.7963820.v1
pb_rna_anno_leaf_mature	sequencing	PacBio RS II	PACBIO_SMRT	SRR5460108	SRX2748122	NCBI Sequence Read Archive	SRX2748122	http://identifiers.org/ncbi/insdc.sra:SRX2748122	Genome annotation	Teaplant_CSS_GeneAnnotation_Version2.zip	figshare	doi:10.6084/m9.figshare.7963820.v1	https://doi.org/10.6084/m9.figshare.7963820.v1
pb_rna_anno_leaf_old	sequencing	PacBio RS II	PACBIO_SMRT	SRR5460108	SRX2748122	NCBI Sequence Read Archive	SRX2748122	http://identifiers.org/ncbi/insdc.sra:SRX2748122	Genome annotation	Teaplant_CSS_GeneAnnotation_Version2.zip	figshare	doi:10.6084/m9.figshare.7963820.v1	https://doi.org/10.6084/m9.figshare.7963820.v1
pb_rna_anno_stem_immature	sequencing	PacBio RS II	PACBIO_SMRT	SRR5460108	SRX2748122	NCBI Sequence Read Archive	SRX2748122	http://identifiers.org/ncbi/insdc.sra:SRX2748122	Genome annotation	Teaplant_CSS_GeneAnnotation_Version2.zip	figshare	doi:10.6084/m9.figshare.7963820.v1	https://doi.org/10.6084/m9.figshare.7963820.v1
pb_rna_anno_flower	sequencing	PacBio RS II	PACBIO_SMRT	SRR5460108	SRX2748122	NCBI Sequence Read Archive	SRX2748122	http://identifiers.org/ncbi/insdc.sra:SRX2748122	Genome annotation	Teaplant_CSS_GeneAnnotation_Version2.zip	figshare	doi:10.6084/m9.figshare.7963820.v1	https://doi.org/10.6084/m9.figshare.7963820.v1
pb_rna_anno_fruit_young	sequencing	PacBio RS II	PACBIO_SMRT	SRR5460108	SRX2748122	NCBI Sequence Read Archive	SRX2748122	http://identifiers.org/ncbi/insdc.sra:SRX2748122	Genome annotation	Teaplant_CSS_GeneAnnotation_Version2.zip	figshare	doi:10.6084/m9.figshare.7963820.v1	https://doi.org/10.6084/m9.figshare.7963820.v1
pb_rna_anno_root_tender	sequencing	PacBio RS II	PACBIO_SMRT	SRR5460108	SRX2748122	NCBI Sequence Read Archive	SRX2748122	http://identifiers.org/ncbi/insdc.sra:SRX2748122	Genome annotation	Teaplant_CSS_GeneAnnotation_Version2.zip	figshare	doi:10.6084/m9.figshare.7963820.v1	https://doi.org/10.6084/m9.figshare.7963820.v1
