# Supplementary material for: The tea plant reference genome and improved gene annotation using long-read and paired-end sequencing data
Source: Sci Data. 2019 Jul 15;6:122. doi: 10.1038/s41597-019-0127-1 (PMC6629666; doi:10.1038/s41597-019-0127-1)
Supplement: Supplementary file 1 — Download metadata file [file 41597_2019_127_MOESM1_ESM.zip › i_Investigation.txt]

# Investigation File generated for Scientific Data with Investigation File Authoring Tool version 0.1.0 on 07/05/2019 - This metadata file is CC0
ONTOLOGY SOURCE REFERENCE
Term Source Name	NCBITaxon	BTO	ERO	EFO	OBI
Term Source File	http://data.bioontology.org/ontologies/NCBITAXON	http://data.bioontology.org/ontologies/BTO	http://data.bioontology.org/ontologies/ERO	http://data.bioontology.org/ontologies/EFO	http://data.bioontology.org/ontologies/OBI
Term Source Version	2016AB	unknown	2013-08-02	3.5.1	2014-08-18
Term Source Description	National Center for Biotechnology Information (NCBI) Organismal Classification	BRENDA Tissue and Enzyme Source Ontology	Eagle-I Research Resource Ontology	Experimental Factor Ontology	Ontology for Biomedical Investigations
INVESTIGATION
Investigation Identifier
Investigation Title
Investigation Description
Investigation Submission Date
Investigation Public Release Date
INVESTIGATION PUBLICATIONS
Investigation PubMed ID
Investigation Publication DOI
Investigation Publication Author List
Investigation Publication Title
Investigation Publication Status
Investigation Publication Status Term Accession Number
Investigation Publication Status Term Source REF
INVESTIGATION CONTACTS
Investigation Person Last Name
Investigation Person Mid Initials
Investigation Person First Name
Investigation Person Address
Investigation Person Phone
Investigation Person Fax
Investigation Person Email
Investigation Person Affiliation
Investigation Person Roles
Investigation Person Roles Term Accession Number
Investigation Person Roles Term Source REF
STUDY
Study Identifier	10.1038/s41597-019-0127-1
Study Title	The tea plant reference genome and improved gene annotation using long-read and paired-end sequencing data
Study Submission Date	25/06/2018
Study Public Release Date	15/07/2019
Study Description	https://www.nature.com/articles/s41597-019-0127-1
Study File Name	s_Wan328c_study.txt
Comment[Subject Keywords]	""
Comment[Manuscript Licence]	CC BY-4.0
Comment[Experimental Metadata Licence]	CC0
Comment[Supplementary Information File Name]
Comment[Supplementary Information File Type]
Comment[Supplementary Information File URL]
Comment[Data Repository]	NCBI Sequence Read Archive;NCBI Sequence Read Archive;NCBI Sequence Read Archive;NCBI Sequence Read Archive;GenBank;figshare
Comment[Data Record Accession]	SRX2748122;SRP111069;SRP173745;SRP099527;SDRB00000000;doi:10.6084/m9.figshare.7963820.v1
Comment[Data Record URI]	http://identifiers.org/ncbi/insdc.sra:SRX2748122;http://identifiers.org/ncbi/insdc.sra:SRP111069;http://identifiers.org/ncbi/insdc.sra:SRP173745;http://identifiers.org/ncbi/insdc.sra:SRP099527;http://identifiers.org/ncbi/insdc:SDRB00000000;https://doi.org/10.6084/m9.figshare.7963820.v1
STUDY DESIGN DESCRIPTORS
Study Design Type	sequence assembly objective	sequence annotation objective
Study Design Type Term Accession Number	ERO:0100054	ERO:0100065
Study Design Type Term Source REF	ERO	ERO
STUDY PUBLICATIONS
Study PubMed ID	""
Study Publication DOI	doi:10.1073/pnas.1719622115
Study Publication Author List	""
Study Publication Title	""
Study Publication Status	published
Study Publication Status Term Accession Number	
Study Publication Status Term Source REF	
STUDY FACTORS
Study Factor Name	developmental stage
Study Factor Type	developmental stage
Study Factor Type Term Accession Number	http://www.ebi.ac.uk/efo/EFO_0000399
Study Factor Type Term Source REF	EFO
STUDY ASSAYS
Study Assay Measurement Type	whole genome sequencing assay	BAC	transcription profiling assay
Study Assay Measurement Type Term Accession Number	OBI:0002117	ERO:0000286	OBI:0000424
Study Assay Measurement Type Term Source REF	OBI	ERO	OBI
Study Assay Technology Type	DNA sequencing	DNA sequencing	RNA sequencing
Study Assay Technology Type Term Accession Number	OBI:0000626	OBI:0000626	ERO:0001658
Study Assay Technology Type Term Source REF	ERO	ERO	ERO
Study Assay Technology Platform	instrument;manufacturer	instrument;manufacturer	instrument;manufacturer
Study Assay File Name	a_Wan328c_dna.txt	a_Wan328c_bac.txt	a_Wan328c_rna.txt
STUDY PROTOCOLS
Study Protocol Name	sample collection	sequencing	Genome assembly using Illumina and PacBio sequencing data	Genome annotation
Study Protocol Type	sample collection protocol	whole genome sequencing	genome assembly	sequence annotation
Study Protocol Type Term Accession Number	http://www.ebi.ac.uk/efo/EFO_0005518	ERO:0002016	ERO:0000609	OBI:0001944
Study Protocol Type Term Source REF	EFO	ERO	ERO	OBI
Study Protocol Description				
Study Protocol URI	""	""	""	""
Study Protocol Version				
Study Protocol Parameters Name	""	instrument;manufacturer	""	""
Study Protocol Parameters Name Term Accession Number	""	""	""	""
Study Protocol Parameters Name Term Source REF	""	""	""	""
Study Protocol Components Name	""	""	""	""
Study Protocol Components Type	""	""	""	""
Study Protocol Components Type Term Accession Number	""	""	""	""
Study Protocol Components Type Term Source REF	""	""	""	""
STUDY CONTACTS
Study Person Last Name	Xia	Li	Tong	Yang	Wang	Zhao	Liu	Gao	Tai	She	Sun	Cao	Gao	Li	Deng	Jiang	Wang	Chen	Zhang	Li	Wu	Wang	Li	Shi	Zheng	Jian	Huang	Shan	Shi	Fang	Yue	Wu	Ge	Zhao	Li	Wei	Han	Jiang	Yin	Xia	Zhang	Zhao	Bennetzen	Wei	Wan
Study Person First Name	Enhua	Fangdong	Wei	Hua	Songbo	Jian	Chun	Liping	Yuling	Guangbiao	Jun	Haisheng	Qiang	Yeyun	Weiwei	Xiaolan	Wenzhao	Qi	Shihua	Haijing	Junlan	Ping	Penghui	Chengying	Fengya	Jianbo	Bei	Dai	Mingming	Congbing	Yi	Qiong	Ruoheng	Huijuan	Daxiang	Shu	Bin	Changjun	Ye	Tao	Zhengzhu	Shancen	Jeffrey L.	Chaoling	Xiaochun
Study Person Mid Initials
Study Person Email	""	""	""	""	""	""	""	""	""	""	""	""	""	""	""	""	""	""	""	""	""	""	""	""	""	""	""	""	""	""	""	""	""	""	""	""	""	""	""	""	""	""	""	weichl@ahau.edu.cn	xcwan@ahau.edu.cn
Study Person Phone
Study Person Fax
Study Person Address
Study Person Affiliation	State Key Laboratory of Tea Plant Biology and Utilization, Anhui Agricultural University, Hefei, 230036, China	State Key Laboratory of Tea Plant Biology and Utilization, Anhui Agricultural University, Hefei, 230036, China	State Key Laboratory of Tea Plant Biology and Utilization, Anhui Agricultural University, Hefei, 230036, China	State Key Laboratory of Tea Plant Biology and Utilization, Anhui Agricultural University, Hefei, 230036, China	BGI–Shenzhen, Shenzhen, 518083, China	State Key Laboratory of Tea Plant Biology and Utilization, Anhui Agricultural University, Hefei, 230036, China	BGI–Shenzhen, Shenzhen, 518083, China	State Key Laboratory of Tea Plant Biology and Utilization, Anhui Agricultural University, Hefei, 230036, China	State Key Laboratory of Tea Plant Biology and Utilization, Anhui Agricultural University, Hefei, 230036, China	State Key Laboratory of Tea Plant Biology and Utilization, Anhui Agricultural University, Hefei, 230036, China	State Key Laboratory of Tea Plant Biology and Utilization, Anhui Agricultural University, Hefei, 230036, China	State Key Laboratory of Tea Plant Biology and Utilization, Anhui Agricultural University, Hefei, 230036, China	BGI–Shenzhen, Shenzhen, 518083, China	State Key Laboratory of Tea Plant Biology and Utilization, Anhui Agricultural University, Hefei, 230036, China	State Key Laboratory of Tea Plant Biology and Utilization, Anhui Agricultural University, Hefei, 230036, China	State Key Laboratory of Tea Plant Biology and Utilization, Anhui Agricultural University, Hefei, 230036, China	State Key Laboratory of Tea Plant Biology and Utilization, Anhui Agricultural University, Hefei, 230036, China	State Key Laboratory of Tea Plant Biology and Utilization, Anhui Agricultural University, Hefei, 230036, China	State Key Laboratory of Tea Plant Biology and Utilization, Anhui Agricultural University, Hefei, 230036, China	State Key Laboratory of Tea Plant Biology and Utilization, Anhui Agricultural University, Hefei, 230036, China	State Key Laboratory of Tea Plant Biology and Utilization, Anhui Agricultural University, Hefei, 230036, China	State Key Laboratory of Tea Plant Biology and Utilization, Anhui Agricultural University, Hefei, 230036, China	State Key Laboratory of Tea Plant Biology and Utilization, Anhui Agricultural University, Hefei, 230036, China	State Key Laboratory of Tea Plant Biology and Utilization, Anhui Agricultural University, Hefei, 230036, China	BGI–Shenzhen, Shenzhen, 518083, China	BGI–Shenzhen, Shenzhen, 518083, China	State Key Laboratory of Tea Plant Biology and Utilization, Anhui Agricultural University, Hefei, 230036, China	BGI–Shenzhen, Shenzhen, 518083, China	BGI–Shenzhen, Shenzhen, 518083, China	State Key Laboratory of Tea Plant Biology and Utilization, Anhui Agricultural University, Hefei, 230036, China	State Key Laboratory of Tea Plant Biology and Utilization, Anhui Agricultural University, Hefei, 230036, China	State Key Laboratory of Tea Plant Biology and Utilization, Anhui Agricultural University, Hefei, 230036, China	State Key Laboratory of Tea Plant Biology and Utilization, Anhui Agricultural University, Hefei, 230036, China	State Key Laboratory of Tea Plant Biology and Utilization, Anhui Agricultural University, Hefei, 230036, China	State Key Laboratory of Tea Plant Biology and Utilization, Anhui Agricultural University, Hefei, 230036, China	State Key Laboratory of Tea Plant Biology and Utilization, Anhui Agricultural University, Hefei, 230036, China	National Center for Gene Research, Shanghai Institute of Plant Physiology and Ecology, Shanghai Institutes for Biological Sciences, Chinese Academy of Sciences, Shanghai, 20032, China	State Key Laboratory of Tea Plant Biology and Utilization, Anhui Agricultural University, Hefei, 230036, China	BGI–Shenzhen, Shenzhen, 518083, China	State Key Laboratory of Tea Plant Biology and Utilization, Anhui Agricultural University, Hefei, 230036, China	State Key Laboratory of Tea Plant Biology and Utilization, Anhui Agricultural University, Hefei, 230036, China	BGI–Shenzhen, Shenzhen, 518083, China	State Key Laboratory of Tea Plant Biology and Utilization, Anhui Agricultural University, Hefei, 230036, China	State Key Laboratory of Tea Plant Biology and Utilization, Anhui Agricultural University, Hefei, 230036, China	State Key Laboratory of Tea Plant Biology and Utilization, Anhui Agricultural University, Hefei, 230036, China
Study Person Roles
Study Person Roles Term Accession Number
Study Person Roles Term Source REF
Comment[Study Person ORCID]	""	""	""	""	""	""	""	""	""	""	""	""	""	""	""	""	""	""	""	""	""	""	""	""	""	""	""	""	""	""	""	""	""	""	""	""	""	""	""	""	""	""	""	""	""
Comment[Funder]
Comment[FundRef ID]
Comment[Funder Term Source REF]
Comment[Grant Identifier]
